# Supplementary material for: Low-Power and Eco-Friendly Temperature Sensor Based on Gelatin Nanocomposite
Source: Nanomaterials (Basel). 2022 Jun 29;12(13):2227. doi: 10.3390/nano12132227 (PMC9268468; doi:10.3390/nano12132227)
Supplement: Supplementary file 1 [file nanomaterials-12-02227-s001.zip]

Archive with 1 entries (1 files):
- nanomaterials-1771735-supplementary.pdf
